# Supplementary material for: Two activating mutations of MPL in triple‐negative myeloproliferative neoplasms
Source: Cancer Med. 2019 Jul 11;8(11):5254–63. doi: 10.1002/cam4.2387 (PMC6718619; doi:10.1002/cam4.2387)
Supplement: Supplementary file 1 [file CAM4-8-5254-s001.zip]

Archive with 15 entries (15 files):
- 1,stat1.tif
- 10.P-AKT.tif
- 11.JAK2.tif
- 12.p-JAK2.tif
- 1tif.tif
- 2.p-stat1.tif
- 2.tif
- 3.stat3.tif
- 4.p-stat3.tif
- 5.stat5.tif
- 6.p-stat5.tif
- 7.erk.tif
- 8.p-erk.tif
- 9.AKT.tif
- cam42387-sup-0001-Supinfo.docx
